# Supplementary material for: Deficiency of Inactive Rhomboid Protein 2 (iRhom2) Attenuates Macrophage Atherogenicity
Source: Biology (Basel). 2026 May 30;15(11):860. doi: 10.3390/biology15110860 (PMC13255711; doi:10.3390/biology15110860)
Supplement: Supplementary file 1 [file biology-15-00860-s001.zip]

Archive with 1 entries (1 files):
- biology-4297589-supplementary.pdf
